# Supplementary material for: Step Enzymatic Hydrolysis and In Silico Screening-Assisted Preparation of Bioactive Peptides from Abalone
Source: Foods. 2025 Mar 29;14(7):1209. doi: 10.3390/foods14071209 (PMC11988861; doi:10.3390/foods14071209)
Supplement: Supplementary file 1 [file foods-14-01209-s001.zip]

Archive with 1 entries (1 files):
- foods-3535927-supplementary.pdf
